# Supplementary material for: Size class structure, growth rates, and orientation of the central Andean cushion Azorella compacta
Source: PeerJ. 2015 Mar 17;3:e843. doi: 10.7717/peerj.843 (PMC4369329; doi:10.7717/peerj.843)
Supplement: Supplemental Information 1 — Dataset of angle and aspect of A. compacta. [file peerj-03-843-s001.xlsx]

## Sheet: Sheet1
Data						Average	Stdev
Plant	Angle	Direction	From North		Angle from normal	21	9.04901
1	24	280	-80		Direction from north	-9.4717	34.2163
2	29	340	-20
3	14	30	30
4	19	30	30
5	20	0	0
6	28	0	0
7	9	320	-40
8	7	290	-70
9	20	310	-50
10	24	310	-50
11	12	10	10
12	14	340	-20
13	22	20	20
14	24	300	-60
15	11	0	0
16	22	350	-10
17	24	10	10
18	25	0	0
19	37	10	10
20	19	350	-10
21	23	30	30
22	34	310	-50
23	9	0	0
24	7	310	-50
25	11	28	28
26	24	300	-60
27	30	340	-20
28	23	10	10
29	22	350	-10
30	15	20	20
31	15	355	-5
32	45	330	-30
33	12	0	0
34	2	10	10
35	21	340	-20
36	30	40	40
37	5	30	30
38	30	355	-5
39	28	340	-20
40	32	30	30
41	29	40	40
42	18	0	0
43	28	340	-20
44	33	310	-50
45	18	0	0
46	31	10	10
47	5	80	80
48	22	350	-10
49	28	340	-20
50	10	310	-50
51	22	260	-100
52	25	350	-10
53	22	0	0
